# Supplementary material for: The Arrangement of the Peripheral Olfactory System of Pleuragramma antarcticum: A Well-Exploited Small Sensor, an Aided Water Flow, and a Prominent Effort in Primary Signal Elaboration
Source: Animals (Basel). 2022 Mar 6;12(5):663. doi: 10.3390/ani12050663 (PMC8909514; doi:10.3390/ani12050663)
Supplement: Supplementary file 1 [file animals-12-00663-s001.zip]

Archive with 1 entries (1 files):
- animals-1606617-supplementary.jpg
